# Supplementary material for: Fate of Surgical Patients with Small Nonfunctioning Pancreatic Neuroendocrine Tumors: An International Study Using Multi-Institutional Registries
Source: Cancers (Basel). 2022 Feb 18;14(4):1038. doi: 10.3390/cancers14041038 (PMC8870171; doi:10.3390/cancers14041038)
Supplement: Supplementary file 1 [file cancers-14-01038-s001.zip]

Archive with 1 entries (1 files):
- cancers-1541684-supplementary.pdf
